# Supplementary material for: Virological and Parasitological Characterization of Mini-LEWE Minipigs Using Improved Screening Methods and an Overview of Data on Various Minipig Breeds
Source: Microorganisms. 2021 Dec 18;9(12):2617. doi: 10.3390/microorganisms9122617 (PMC8706741; doi:10.3390/microorganisms9122617)
Supplement: Supplementary file 1 [file microorganisms-09-02617-s001.zip]

Archive with 1 entries (1 files):
- microorganisms-1494674-supplementary.pdf
